# Supplementary material for: Discrimination of Smoke-Exposed Pinot Noir Wines by Volatile Phenols and Volatile Phenol-Glycosides
Source: Molecules. 2025 Jun 24;30(13):2719. doi: 10.3390/molecules30132719 (PMC12250721; doi:10.3390/molecules30132719)
Supplement: Supplementary file 1 [file molecules-30-02719-s001.zip]

Archive with 1 entries (1 files):
- molecules-3676364-supplementary.pdf
